# Supplementary material for: Eating contexts determine the efficacy of nutrient warning labels to promote healthy food choices
Source: Front Nutr. 2023 Jan 6;9:1026623. doi: 10.3389/fnut.2022.1026623 (PMC9852898; doi:10.3389/fnut.2022.1026623)
Supplement: Supplementary file 1 [file Data_Sheet_1.XLSX]

## Sheet: Food Images Description
Supplementary File. Nutritional information of food images. This table describes the food images used in this study, including their description, source and ID for nutritional information, taste, number of NWL assigned and their individual NWL according to the Chilean NWL System
Mindset	Food Image Description	Source ID	Source Description	Taste	Number.of.NWL	High.Calories	High.Sugar	High.Saturated.Fat	High.Sodium
desire	salad plate	NA	NA	savory	0	Low	Low	Low	Low
desire	avocado	1102652	USDA Food and Nutrient Database for Dietary Studies (FNDDS)	savory	0	High	Low	Low	High
desire	fruit salad	NA	NA	sweet	0	Low	Low	Low	Low
desire	orange	1102597	USDA Food and Nutrient Database for Dietary Studies (FNDDS)	sweet	0	High	High	Low	Low
desire	tomato, sliced	1103276	USDA Food and Nutrient Database for Dietary Studies (FNDDS)	savory	0	High	High	Low	High
desire	lettuce	1103358	USDA Food and Nutrient Database for Dietary Studies (FNDDS)	savory	0	High	Low	Low	Low
desire	lentejas	1100445	USDA Food and Nutrient Database for Dietary Studies (FNDDS)	savory	0	High	High	Low	Low
desire	ravioles	1102157	USDA Food and Nutrient Database for Dietary Studies (FNDDS)	savory	0	High	Low	Low	Low
desire	humitas	NA	fatsecret	savory	1	High	Low	High	Low
desire	waffle_plain	506419	USDA Global Branded Food Products Database	sweet	1	High	High	High	Low
desire	bagels with sesame and poppy seed	1100818	USDA Food and Nutrient Database for Dietary Studies (FNDDS)	savory	1	High	High	Low	High
desire	sandwich with avocado	1329306	USDA Global Branded Food Products Database	savory	1	High	Low	Low	High
desire	sushi	1102344	USDA Food and Nutrient Database for Dietary Studies (FNDDS)	savory	1	High	High	Low	High
desire	arrollado primavera	1279840	USDA Global Branded Food Products Database	savory	1	High	Low	Low	High
desire	cheese burger	1099763	USDA Food and Nutrient Database for Dietary Studies (FNDDS)	savory	2	High	High	High	High
desire	strawberry cake	1398317	USDA Global Branded Food Products Database	sweet	2	High	High	High	Low
desire	vanilla ice cream	1097940	USDA Food and Nutrient Database for Dietary Studies (FNDDS)	sweet	2	High	High	High	High
desire	almonds	1100511	USDA Food and Nutrient Database for Dietary Studies (FNDDS)	sweet	2	High	High	Low	Low
desire	peanut puffs	1329449	USDA Global Branded Food Products Database	savory	2	High	High	Low	High
desire	sopaipillas	NA	fatsecret	savory	2	High	Low	Low	High
desire	bowl of muesli (granola)	1101740	USDA Food and Nutrient Database for Dietary Studies (FNDDS)	sweet	2	High	High	Low	Low
desire	pralines	1104107	USDA Food and Nutrient Database for Dietary Studies (FNDDS)	sweet	2	High	High	Low	Low
desire	chips	1102924	USDA Food and Nutrient Database for Dietary Studies (FNDDS)	savory	3	High	Low	Low	High
desire	salami sausage	1098710	USDA Food and Nutrient Database for Dietary Studies (FNDDS)	savory	3	High	Low	Low	Low
desire	slices of cheese	1098015	USDA Food and Nutrient Database for Dietary Studies (FNDDS)	savory	3	High	High	Low	High
desire	pepperoni_pizza	1101996	USDA Food and Nutrient Database for Dietary Studies (FNDDS)	savory	3	High	High	High	High
desire	chocolate muffin	1100866	USDA Food and Nutrient Database for Dietary Studies (FNDDS)	sweet	3	High	High	High	Low
desire	Sacher cake	1246330	USDA Global Branded Food Products Database	sweet	3	High	High	High	Low
desire	nuts covered in chocolate	1104026	USDA Food and Nutrient Database for Dietary Studies (FNDDS)	sweet	3	High	High	Low	High
desire	croissant	1100707	USDA Food and Nutrient Database for Dietary Studies (FNDDS)	sweet	3	High	High	Low	Low
desire	snickers	1593527	USDA Global Branded Food Products Database	sweet	3	High	High	High	Low
desire	panqueques	1101512 and manjar	FNDDS y https://www.nestleprofessional-latam.com/alimentos/marcas/nestle/nestle-el-manjar-bolsa-4x4.5kg	sweet	3	High	High	High	Low
desire	brownie	1100964	USDA Food and Nutrient Database for Dietary Studies (FNDDS)	sweet	3	High	High	High	Low
health	apple	1102644	USDA Food and Nutrient Database for Dietary Studies (FNDDS)	sweet	0	High	High	Low	Low
health	salad plate	NA	NA	savory	0	Low	Low	Low	Low
health	fruit plate: melon, pineapple, grapes...	NA	NA	sweet	0	Low	Low	Low	Low
health	banana	1102653	USDA Food and Nutrient Database for Dietary Studies (FNDDS)	sweet	0	High	High	Low	Low
health	Roast Beef	1098595	USDA Food and Nutrient Database for Dietary Studies (FNDDS)	savory	0	High	Low	Low	Low
health	roman lettuce	1103106	USDA Food and Nutrient Database for Dietary Studies (FNDDS)	savory	0	High	Low	Low	Low
health	chicken soup	1100131	USDA Food and Nutrient Database for Dietary Studies (FNDDS)	savory	0	High	Low	Low	Low
health	porotos verdes	1103337	USDA Food and Nutrient Database for Dietary Studies (FNDDS)	savory	0	High	High	Low	High
health	waffle with whipped cream	506419	USDA Global Branded Food Products Database	sweet	1	High	High	High	Low
health	Wiener schnitzel	1098180	USDA Food and Nutrient Database for Dietary Studies (FNDDS)	savory	1	High	Low	High	Low
health	chicken fillets, grilled	1098579	USDA Food and Nutrient Database for Dietary Studies (FNDDS)	savory	1	High	Low	Low	High
health	muslo de pollo	1098482	USDA Food and Nutrient Database for Dietary Studies (FNDDS)	savory	1	High	High	Low	High
health	French Toast	1101500	USDA Food and Nutrient Database for Dietary Studies (FNDDS)	sweet	1	High	High	Low	Low
health	dulce de membrillo	https://www.fatsecret.cl/calor%C3%ADas-nutrici%C3%B3n/gen%C3%A9rico/dulce-de-membrillo?portionid=4580754&portionamount=100,000	fatsecret	savory	1	High	High	Low	Low
health	french fries and chicken drumsticks	1098425 with 1102961	USDA Food and Nutrient Database for Dietary Studies (FNDDS)	savory	2	High	Low	High	High
health	quiche	1102100	USDA Food and Nutrient Database for Dietary Studies (FNDDS)	savory	2	High	Low	Low	Low
health	peanuts	1100538	USDA Food and Nutrient Database for Dietary Studies (FNDDS)	savory	2	High	High	High	High
health	crackers	1101310	USDA Food and Nutrient Database for Dietary Studies (FNDDS)	savory	2	High	Low	Low	High
health	breakfast cereals	1101702	USDA Food and Nutrient Database for Dietary Studies (FNDDS)	sweet	2	High	High	Low	High
health	toast	1100622	USDA Food and Nutrient Database for Dietary Studies (FNDDS)	savory	2	High	High	Low	High
health	doritos	1101352	USDA Food and Nutrient Database for Dietary Studies (FNDDS)	savory	2	High	High	Low	High
health	lollipops	lollipops	fatsecret	sweet	2	High	High	Low	Low
health	pizza	58106705	USDA Food and Nutrient Database for Dietary Studies (FNDDS)	savory	3	High	High	High	High
health	completo_italiano	1099942	USDA Food and Nutrient Database for Dietary Studies (FNDDS)	savory	3	High	High	High	High
health	German krapfen	XX	fatsecret.-cl	sweet	3	High	High	Low	Low
health	cake	1878663	USDA Global Branded Food Products Database	sweet	3	High	High	High	Low
health	colored chocolate beans	1104117	USDA Food and Nutrient Database for Dietary Studies (FNDDS)	sweet	3	High	High	Low	High
health	cookies (oreos)	1100983	USDA Food and Nutrient Database for Dietary Studies (FNDDS)	sweet	3	High	High	High	Low
health	chocolate bar, broken	1104011	USDA Food and Nutrient Database for Dietary Studies (FNDDS)	sweet	3	High	High	High	Low
health	Cupcake	1273506	USDA Global Branded Food Products Database	sweet	3	High	High	High	Low
health	marshmellows	1604710	USDA Global Branded Food Products Database	sweet	3	High	High	High	Low
health	dulce de la ligua	NA	fatsecret	sweet	3	High	High	High	Low
typical	watermelon	1102698	USDA Food and Nutrient Database for Dietary Studies (FNDDS)	sweet	0	High	High	Low	Low
typical	bowl of salad	NA	NA	savory	0	Low	Low	Low	Low
typical	spinach	1103136	USDA Food and Nutrient Database for Dietary Studies (FNDDS)	savory	0	High	Low	Low	High
typical	pineapple	1102688	USDA Food and Nutrient Database for Dietary Studies (FNDDS)	sweet	0	High	High	Low	Low
typical	porotos	NA	fatsecret	savory	0	High	Low	Low	High
typical	cebollin	1103349	USDA Food and Nutrient Database for Dietary Studies (FNDDS)	savory	0	High	Low	Low	Low
typical	cazuela de pollo	https://www.fatsecret.cl/calor%C3%ADas-nutrici%C3%B3n/gen%C3%A9rico/cazuela-de-vacuno	fatsecret	savory	0	High	Low	Low	High
typical	cooked ham cut	1098290	USDA Food and Nutrient Database for Dietary Studies (FNDDS)	savory	1	High	Low	High	Low
typical	loaf of bread	1100621	USDA Food and Nutrient Database for Dietary Studies (FNDDS)	savory	1	High	High	Low	High
typical	salmon	1098965	USDA Food and Nutrient Database for Dietary Studies (FNDDS)	savory	1	High	Low	Low	High
typical	ensalada de papas	NA	NA	sweet	1	High	Low	Low	High
typical	flan	1097978	USDA Food and Nutrient Database for Dietary Studies (FNDDS)	sweet	1	High	High	Low	Low
typical	french fries	1102961	USDA Food and Nutrient Database for Dietary Studies (FNDDS)	savory	1	High	Low	Low	Low
typical	strawberry cake	1100954	USDA Food and Nutrient Database for Dietary Studies (FNDDS)	sweet	2	High	High	Low	High
typical	popcorn	1101365	USDA Food and Nutrient Database for Dietary Studies (FNDDS)	sweet	2	High	Low	High	Low
typical	walnut	1100553	USDA Food and Nutrient Database for Dietary Studies (FNDDS)	savory	2	High	High	High	Low
typical	empanada chilena	NA	fatsecret	savory	2	High	Low	High	Low
typical	pretzels	1101404	USDA Food and Nutrient Database for Dietary Studies (FNDDS)	savory	2	High	High	Low	Low
typical	muesli bar (oatmeal)	1370054	USDA Global Branded Food Products Database	sweet	2	High	High	Low	Low
typical	empolvados	NA	fatsecret	sweet	2	High	High	Low	High
typical	cheddar cheese	1098007	USDA Food and Nutrient Database for Dietary Studies (FNDDS)	savory	3	High	Low	Low	High
typical	chicken_wings	1098557	USDA Food and Nutrient Database for Dietary Studies (FNDDS)	savory	3	High	Low	High	High
typical	cheese_pizza	11019978	USDA Food and Nutrient Database for Dietary Studies (FNDDS)	savory	3	High	High	High	High
typical	chocolate cookie	1100970	USDA Food and Nutrient Database for Dietary Studies (FNDDS)	sweet	3	High	High	High	Low
typical	fruit cake	1422685	USDA Global Branded Food Products Database	sweet	3	High	High	High	Low
typical	Donut with chocolate sprinkles	1101206	USDA Food and Nutrient Database for Dietary Studies (FNDDS)	sweet	3	High	High	High	Low
typical	chocolate popsicle with nuts	1409260	USDA Global Branded Food Products Database	sweet	3	High	High	Low	Low
typical	some bars of chocolate (stacked)	1104032	USDA Food and Nutrient Database for Dietary Studies (FNDDS)	sweet	3	High	High	Low	Low
typical	chocolate muffin	1100906	USDA Food and Nutrient Database for Dietary Studies (FNDDS)	sweet	3	High	High	High	Low
